# Supplementary material for: Variously Prepared Zeolite Y as a Modifier of ANFO
Source: Materials (Basel). 2022 Aug 25;15(17):5855. doi: 10.3390/ma15175855 (PMC9457274; doi:10.3390/ma15175855)
Supplement: Supplementary file 1 [file materials-15-05855-s001.zip]

Archive with 1 entries (1 files):
- materials-1837986-supplementary.pdf
